# Supplementary material for: Endoglin Is an Endothelial Housekeeper against Inflammation: Insight in ECFC-Related Permeability through LIMK/Cofilin Pathway
Source: Int J Mol Sci. 2021 Aug 17;22(16):8837. doi: 10.3390/ijms22168837 (PMC8396367; doi:10.3390/ijms22168837)
Supplement: Supplementary file 1 [file ijms-22-08837-s001.zip]

Archive with 12 entries (11 files):
- Supp Mat REV/
- Supp Mat REV/Supplementary Materials IJMS v2.pdf
- Supp Mat REV/Video S1 cytodex on siEng ECFC.mp4
- Supp Mat REV/Video S10 tnfa alone MAP.mp4
- Supp Mat REV/Video S2 Cytodex on siSCR ECFC.mp4
- Supp Mat REV/Video S3 Calcium evaluation on siSCR ECFC.mp4
- Supp Mat REV/Video S4 Calcium evaluation on siEng ECFC.mp4
- Supp Mat REV/Video S5 tnfa-endoglin open map.mp4
- Supp Mat REV/Video S6 tnfa-endoglin open contacts.mp4
- Supp Mat REV/Video S7 tnfa-endoglin closed map.mp4
- Supp Mat REV/Video S8 tnfa-endoglin closed contacts.mp4
- Supp Mat REV/Video S9 endoglin alone MAP.mp4
